# Supplementary material for: Yes-associated protein (YAP) induces a secretome phenotype and transcriptionally regulates plasminogen activator Inhibitor-1 (PAI-1) expression in hepatocarcinogenesis
Source: Cell Commun Signal. 2020 Oct 23;18:166. doi: 10.1186/s12964-020-00634-6 (PMC7583285; doi:10.1186/s12964-020-00634-6)
Supplement: Supplementary file 2 — Additional file 1. Supplementary Tables S1-S4 and Supplementary Table S5). [file 12964_2020_634_MOESM2_ESM.zip]

Archive with 2 entries (2 files):
- Supplementary Table S5_CCAS-D-20-00140.R1.xlsx
- Supplementary Tables S1-S4_CCAS-D-20-00140.R1.docx
