# Supplementary material for: Yes-associated protein (YAP) induces a secretome phenotype and transcriptionally regulates plasminogen activator Inhibitor-1 (PAI-1) expression in hepatocarcinogenesis
Source: Cell Commun Signal. 2020 Oct 23;18:166. doi: 10.1186/s12964-020-00634-6 (PMC7583285; doi:10.1186/s12964-020-00634-6)
Supplement: Supplementary file 2 — Additional file 1. Supplementary Tables S1-S4 and Supplementary Table S5). [file 12964_2020_634_MOESM2_ESM.zip › Supplementary Table S5_CCAS-D-20-00140.R1.xlsx]

## Sheet: Tabelle1
no.	gene symbol	gene name	regulated in YAP mice	ligand/receptor
1	Ackr3	atypical chemokine receptor 3	up	receptor
2	Acvr1	activin A receptor, type 1	up	receptor
3	Acvr1b	activin A receptor, type 1B	up	receptor
4	Amh	anti-Mullerian hormone	down	ligand
5	Bmp2	bone morphogenetic protein 2	up	ligand
6	Bmp7	bone morphogenetic protein 7	up	receptor
7	Bmpr2	bone morphogenetic protein receptor, type 2	up	receptor
8	Ccl12	chemokine (C-C motif) ligand 12	up	ligand
9	Ccl17	chemokine (C-C motif) ligand 17	up	ligand
10	Ccl2	chemokine (C-C motif) ligand 2	up	ligand
11	Ccl24	chemokine (C-C motif) ligand 24	up	ligand
12	Ccl25	chemokine (C-C motif) ligand 25	down	ligand
13	Ccl3	chemokine (C-C motif) ligand 3	up	ligand
14	Ccl4	chemokine (C-C motif) ligand 4	up	ligand
15	Ccl6	chemokine (C-C motif) ligand 6	up	ligand
16	Ccl7	chemokine (C-C motif) ligand 7	up	ligand
17	Ccl9	chemokine (C-C motif) ligand 9	up	ligand
18	Ccr1	chemokine (C-C motif) receptor 1	up	receptor
19	Ccr5	chemokine (C-C motif) receptor 5	up	receptor
20	Clcf1	cardiotrophin-like cytokine factor 1	up	ligand
21	Csf1	colony stimulating factor 1	up	ligand
22	Csf1r	colony stimulating factor 1 receptor	up	receptor
23	Csf2ra	colony stimulating factor 2 receptor, alpha	up	receptor
24	Csf2rb	colony stimulating factor 2 receptor, beta	up	receptor
25	Csf2rb2	colony stimulating factor 2 receptor, beta	up	receptor
26	Csf3r	colony stimulating factor 3 receptor	up	receptor
27	Cxcl10	chemokine (C-X-C motif) ligand 10	up	ligand
28	Cxcl12	chemokine (C-X-C motif) ligand 12	up	ligand
29	Cxcl13	chemokine (C-X-C motif) ligand 13	up	ligand
30	Cxcl14	chemokine (C-X-C motif) ligand 14	up	ligand
31	Cxcl16	chemokine (C-X-C motif) ligand 16	up	ligand
32	Cxcr4	chemokine (C-X-C motif) receptor 4	up	receptor
33	Eda2r	ectodysplasin A2 receptor	up	receptor
34	Egfr	epidermal growth factor receptor	down	receptor
35	Flt1	FMS-like tyrosine kinase 1	up	receptor
36	Flt4	FMS-like tyrosine kinase 4	up	receptor
37	Hgf	hepatocyte growth factor	up	ligand
38	Ifna4	interferon alpha 4	down	ligand
39	Ifna5	interferon alpha 5	down	ligand
40	Ifnar1	interferon (alpha and beta) receptor 1	up	receptor
41	Ifnar2	interferon (alpha and beta) receptor 2	up	receptor
42	Ifngr1	interferon gamma receptor 1	down	receptor
43	Ifngr2	interferon gamma receptor 2	up	receptor
44	Ifnk	interferon kappa	down	ligand
45	Il10	interleukin 10	up	ligand
46	Il10ra	interleukin 10 receptor, alpha	up	receptor
47	Il10rb	interleukin 10 receptor, beta	up	receptor
48	Il12rb1	interleukin 12 receptor, beta 1	down	receptor
49	Il13ra1	interleukin 13 receptor, alpha 1	up	receptor
50	Il17ra	interleukin 17 receptor A	up	receptor
51	Il17rb	interleukin 17 receptor B	down	receptor
52	Il1a	interleukin 1 alpha	up	ligand
53	Il1r1	interleukin 1 receptor, type I	up	receptor
54	Il1r2	interleukin 1 receptor, type II	up	receptor
55	Il1rap	interleukin 1 receptor accessory protein	down	receptor
56	Il24	interleukin 24	up	ligand
57	Il25	interleukin 25	down	ligand
58	Il2rg	interleukin 2 receptor, gamma chain	up	receptor
59	Il3ra	interleukin 3 receptor, alpha chain	down	receptor
60	Il4ra	interleukin 4 receptor, alpha	up	receptor
61	Il6	interleukin 6	up	ligand
62	Il6st	interleukin 6 signal transducer	up	receptor
63	Il7	interleukin 7	up	ligand
64	Inhbb	inhibin beta-B	up	ligand
65	Kdr	kinase insert domain protein receptor	up	receptor
66	Kit	kit oncogene	up	receptor
67	Kitl	kit ligand	up	ligand
68	Lepr	leptin receptor	up	receptor
69	Lif	leukemia inhibitory factor	up	ligand
70	Ltb	lymphotoxin B	down	ligand
71	Osm	oncostatin M	up	ligand
72	Osmr	oncostatin M receptor	up	receptor
73	Pdgfa	platelet derived growth factor, A	up	ligand
74	Pdgfb	platelet derived growth factor, B	up	ligand
75	Pdgfc	platelet-derived growth factor, C	up	ligand
76	Pdgfra	platelet derived growth factor receptor, alpha	up	ligand
77	Pdgfrb	platelet derived growth factor receptor, beta	up	ligand
78	Pf4	platelet factor 4	up	ligand
79	Ppbp	pro-platelet basic protein	up	ligand
80	Relt	RELT tumor necrosis factor receptor	up	receptor
81	Tgfb1	transforming growth factor, beta 1	up	ligand
82	Tgfb3	transforming growth factor, beta 3	up	ligand
83	Tgfbr1	transforming growth factor, beta receptor 1	up	receptor
84	Thpo	thrombopoietin	down	ligand
85	Tnf	tumor necrosis factor	up	ligand
86	Tnfrsf11a	tumor necrosis factor receptor superfamily member 11A	up	receptor
87	Tnfrsf11b	tumor necrosis factor receptor superfamily member 11B	up	receptor
88	Tnfrsf13c	tumor necrosis factor receptor superfamily member 13C	down	receptor
89	Tnfrsf18	tumor necrosis factor receptor superfamily member 18	down	receptor
90	Tnfrsf1b	tumor necrosis factor receptor superfamily member 1B	up	receptor
91	Tnfrsf21	tumor necrosis factor receptor superfamily member 21	up	receptor
92	Vegfb	vascular endothelial growth factor B	down	ligand
93	Vegfc	vascular endothelial growth factor C	up	ligand

## Sheet: Tabelle2
no.	gene symbol	gene name	regulated in YAP mice	ligand/receptor	fold change
1	Ackr3	atypical chemokine receptor 3	up	receptor	1.57723
2	Acvr1	activin A receptor, type 1	up	receptor	1.83615
3	Acvr1b	activin A receptor, type 1B	up	receptor	1.43781
4	Amh	anti-Mullerian hormone	down	ligand	0.77608
5	Bmp2	bone morphogenetic protein 2	up	ligand	2.68236
6	Bmp7	bone morphogenetic protein 7	up	ligand	2.08439
7	Bmpr2	bone morphogenetic protein receptor, type 2	up	receptor	1.7515
8	Ccl12	chemokine (C-C motif) ligand 12	up	ligand	1.74109
9	Ccl17	chemokine (C-C motif) ligand 17	up	ligand	1.91917
10	Ccl2	chemokine (C-C motif) ligand 2	up	ligand	3.31736
11	Ccl24	chemokine (C-C motif) ligand 24	up	ligand	21.475
12	Ccl25	chemokine (C-C motif) ligand 25	down	ligand	0.632405
13	Ccl3	chemokine (C-C motif) ligand 3	up	ligand	20.4704
14	Ccl4	chemokine (C-C motif) ligand 4	up	ligand	2.53801
15	Ccl6	chemokine (C-C motif) ligand 6	up	ligand	145.316
16	Ccl7	chemokine (C-C motif) ligand 7	up	ligand	8.37936
17	Ccl9	chemokine (C-C motif) ligand 9	up	ligand	2.89188
18	Ccr1	chemokine (C-C motif) receptor 1	up	receptor	6.68154
19	Ccr5	chemokine (C-C motif) receptor 5	up	receptor	20.5537
20	Clcf1	cardiotrophin-like cytokine factor 1	up	ligand	2.32238
21	Csf1	colony stimulating factor 1	up	ligand	4.21497
22	Csf1r	colony stimulating factor 1 receptor	up	receptor	17.6315
23	Csf2ra	colony stimulating factor 2 receptor, alpha	up	receptor	2.13798
24	Csf2rb	colony stimulating factor 2 receptor, beta	up	receptor	16.2309
25	Csf2rb2	colony stimulating factor 2 receptor, beta	up	receptor	11.1838
26	Csf3r	colony stimulating factor 3 receptor	up	receptor	1.48663
27	Cxcl10	chemokine (C-X-C motif) ligand 10	up	ligand	1.80364
28	Cxcl12	chemokine (C-X-C motif) ligand 12	up	ligand	10.3583
29	Cxcl13	chemokine (C-X-C motif) ligand 13	up	ligand	20.3721
30	Cxcl14	chemokine (C-X-C motif) ligand 14	up	ligand	12.8192
31	Cxcl16	chemokine (C-X-C motif) ligand 16	up	ligand	2.40612
32	Cxcr4	chemokine (C-X-C motif) receptor 4	up	receptor	2.03536
33	Eda2r	ectodysplasin A2 receptor	up	receptor	2.77021
34	Egfr	epidermal growth factor receptor	down	receptor	0.688788
35	Flt1	FMS-like tyrosine kinase 1	up	receptor	1.8088
36	Flt4	FMS-like tyrosine kinase 4	up	receptor	3.4384
37	Hgf	hepatocyte growth factor	up	ligand	11.0946
38	Ifna4	interferon alpha 4	down	ligand	0.620579
39	Ifna5	interferon alpha 5	down	ligand	0.690084
40	Ifnar1	interferon (alpha and beta) receptor 1	up	receptor	1.55152
41	Ifnar2	interferon (alpha and beta) receptor 2	up	receptor	1.25926
42	Ifngr1	interferon gamma receptor 1	down	receptor	0.67881
43	Ifngr2	interferon gamma receptor 2	up	receptor	1.21269
44	Ifnk	interferon kappa	down	ligand	0.76811
45	Il10	interleukin 10	up	ligand	1.37457
46	Il10ra	interleukin 10 receptor, alpha	up	receptor	3.81776
47	Il10rb	interleukin 10 receptor, beta	up	receptor	2.53696
48	Il12rb1	interleukin 12 receptor, beta 1	down	receptor	0.676046
49	Il13ra1	interleukin 13 receptor, alpha 1	up	receptor	1.52927
50	Il17ra	interleukin 17 receptor A	up	receptor	1.18965
51	Il17rb	interleukin 17 receptor B	down	receptor	0.13275
52	Il1a	interleukin 1 alpha	up	ligand	8.54323
53	Il1r1	interleukin 1 receptor, type I	up	receptor	3.41996
54	Il1r2	interleukin 1 receptor, type II	up	receptor	2.3188
55	Il1rap	interleukin 1 receptor accessory protein	down	receptor	0.705752
56	Il24	interleukin 24	up	ligand	1.63091
57	Il25	interleukin 25	down	ligand	0.635768
58	Il2rg	interleukin 2 receptor, gamma chain	up	receptor	16.7122
59	Il3ra	interleukin 3 receptor, alpha chain	down	receptor	0.719175
60	Il4ra	interleukin 4 receptor, alpha	up	receptor	3.81575
61	Il6	interleukin 6	up	ligand	2.98065
62	Il6st	interleukin 6 signal transducer	up	receptor	1.6111
63	Il7	interleukin 7	up	ligand	1.42859
64	Inhbb	inhibin beta-B	up	ligand	2.47532
65	Kdr	kinase insert domain protein receptor	up	receptor	2.86192
66	Kit	kit oncogene	up	receptor	3.16051
67	Kitl	kit ligand	up	ligand	6.76344
68	Lepr	leptin receptor	up	receptor	2.71749
69	Lif	leukemia inhibitory factor	up	ligand	2.4854
70	Ltb	lymphotoxin B	down	ligand	0.818064
71	Osm	oncostatin M	up	ligand	1.75701
72	Osmr	oncostatin M receptor	up	receptor	2.53677
73	Pdgfa	platelet derived growth factor, A	up	ligand	1.29752
74	Pdgfb	platelet derived growth factor, B	up	ligand	4.58627
75	Pdgfc	platelet-derived growth factor, C	up	ligand	3.65164
76	Pdgfra	platelet derived growth factor receptor, alpha	up	receptor	7.71402
77	Pdgfrb	platelet derived growth factor receptor, beta	up	receptor	10.321
78	Pf4	platelet factor 4	up	ligand	18.4558
79	Ppbp	pro-platelet basic protein	up	ligand	2.30402
80	Relt	RELT tumor necrosis factor receptor	up	receptor	1.26533
81	Tgfb1	transforming growth factor, beta 1	up	ligand	10.8851
82	Tgfb3	transforming growth factor, beta 3	up	ligand	5.23399
83	Tgfbr1	transforming growth factor, beta receptor 1	up	receptor	1.49471
84	Thpo	thrombopoietin	down	ligand	0.504173
85	Tnf	tumor necrosis factor	up	ligand	2.03857
86	Tnfrsf11a	tumor necrosis factor receptor superfamily member 11A	up	receptor	2.83183
87	Tnfrsf11b	tumor necrosis factor receptor superfamily member 11B	up	receptor	6.98471
88	Tnfrsf13c	tumor necrosis factor receptor superfamily member 13C	down	receptor	0.596575
89	Tnfrsf18	tumor necrosis factor receptor superfamily member 18	down	receptor	0.656146
90	Tnfrsf1b	tumor necrosis factor receptor superfamily member 1B	up	receptor	1.46907
91	Tnfrsf21	tumor necrosis factor receptor superfamily member 21	up	receptor	2.58472
92	Vegfb	vascular endothelial growth factor B	down	ligand	0.642739
93	Vegfc	vascular endothelial growth factor C	up	ligand	2.83375
